# Supplementary material for: Genetic parameters for automatically-measured vaginal temperature, respiration efficiency, and other thermotolerance indicators measured on lactating sows under heat stress conditions
Source: Genet Sel Evol. 2023 Sep 20;55:65. doi: 10.1186/s12711-023-00842-x (PMC10510300; doi:10.1186/s12711-023-00842-x)
Supplement: Supplementary file 1 — Additional file 1: Table S1. Genetic correlations (upper diagonal) and standard deviation (lower diagonal) estimations among physiological indicators of heat stress in lactating sows under heat stress conditions. [file 12711_2023_842_MOESM1_ESM.xlsx]

## Sheet: Sheet1
Table 1. Genetic correlations (upper diagonal) and standard deviation (lower diagonal) estimations among physiological indicators of heat stress in lactating sows under heat stress conditions
Traits	TES	TSS	TRS	TTS	TVall	TV4days	TV8h	TV12h	TV16h	TV20h	TV8hS	TV12hS	TV16hS	TV20hS	Reff	RR	PS	BCSCal	BCSVis	BS	EA	EL	HD
TES		0.78	0.91	0.91	0.75	0.38	0.41	0.31	0.36	0.3	0.69	0.64	0.76	0.6	0.05	0.25	0.36	-0.14	-0.06	0.28	0.1	0.08	-0.02
TSS	0.02		0.81	0.81	0.75	0.29	0.26	0.25	0.36	0.27	0.49	0.68	0.76	0.61	0.06	0.24	0.13	-0.1	-0.03	0.25	0.09	0.05	-0.06
TRS	0.03	0.04		0.81	0.74	0.52	0.29	0.48	0.55	0.46	0.7	0.73	0.77	0.72	0.18	0.22	0.16	-0.19	-0.12	0.05	0.08	0.05	-0.02
TTS	0.02	0.05	0.06		0.3	0.32	0.24	0.31	0.44	0.31	0.55	0.63	0.71	0.88	0.41	0.21	0.17	-0.08	-0.02	0.21	-0.03	0.03	0.26
TVall	0.05	0.07	0.05	0.07		0.99	0.91	0.96	0.96	0.77	0.95	0.95	0.94	0.89	-0.28	0.2	0.18	-0.41	-0.49	0.09	0.05	0.11	0.24
TV4days	0.05	0.05	0.05	0.05	0.01		0.99	0.98	0.97	0.89	0.98	0.99	0.99	0.99	-0.01	0.21	-0.01	-0.45	-0.36	0.01	0.08	0.06	0.18
TV8h	0.06	0.04	0.06	0.04	0.04	0.01		0.99	0.96	0.96	1	0.88	0.75	0.77	-0.38	0.16	0.05	-0.55	-0.44	0.11	0.05	0.06	0.23
TV12h	0.05	0.04	0.05	0.04	0.03	0.04	0.01		0.97	0.97	0.98	1	0.91	0.88	-0.2	0.36	0.12	-0.35	-0.31	-0.03	0.03	0.2	0.12
TV16h	0.06	0.05	0.06	0.05	0.03	0.03	0.03	0.01		0.99	0.9	0.95	0.99	0.97	0.19	0.17	0.15	-0.41	-0.4	0.05	0.11	0.18	0.19
TV20h	0.06	0.06	0.06	0.06	0.1	0.1	0.06	0.03	0.02		0.84	0.89	0.96	0.99	0.19	0.19	0.02	-0.41	-0.33	0.12	0.18	0.17	0.23
TV8hS	0.05	0.05	0.07	0.05	0.04	0.05	0.04	0.02	0.02	0.01		0.99	0.9	0.88	-0.35	0.39	0.22	-0.39	-0.34	0.2	0.08	-0.03	0.12
TV12hS	0.05	0.07	0.05	0.06	0.03	0.04	0.06	0.05	0.06	0.01	0.01		0.95	0.93	-0.17	0.4	0.35	-0.32	-0.29	0.05	0.04	-0.06	0.08
TV16hS	0.07	0.05	0.07	0.05	0.03	0.03	0.05	0.04	0.04	0.05	0.03	0.01		0.97	0.05	0.42	0.45	-0.38	-0.29	0.1	0.1	0.13	0.08
TV20hS	0.07	0.04	0.07	0.04	0.06	0.05	0.04	0.04	0.05	0.05	0.03	0.01	0.01		0.07	0.42	0.39	-0.36	-0.27	0.21	0.06	0.03	0.13
Reff	0.01	0.02	0.01	0.02	0.11	0.09	0.07	0.07	0.08	0.11	0.1	0.1	0.08	0.09		0.36	0.56	0.56	0.5	-0.29	-0.3	-0.48	-0.18
RR	0.08	0.07	0.08	0.07	0.12	0.1	0.08	0.06	0.06	0.1	0.09	0.1	0.09	0.07	0.04		0.87	0.2	0.17	0.21	0.07	0.08	0.15
PS	0.07	0.06	0.07	0.06	0.1	0.09	0.09	0.08	0.05	0.06	0.08	0.07	0.07	0.04	0.03	0.02		0.33	0.36	0.21	0.15	0.04	-0.01
BCSCal	0.04	0.03	0.04	0.03	0.09	0.1	0.1	0.12	0.09	0.09	0.08	0.08	0.07	0.07	0.05	0.07	0.07		0.92	0.6	0.07	-0.03	-0.14
BCSVis	0.04	0.04	0.04	0.04	0.08	0.09	0.09	0.09	0.07	0.09	0.09	0.09	0.07	0.08	0.05	0.06	0.05	0.04		0.63	0.06	-0.03	-0.22
BS	0.09	0.1	0.08	0.08	0.07	0.08	0.1	0.08	0.08	0.07	0.08	0.08	0.06	0.08	0.05	0.08	0.07	0.05	0.06		0.2	0.31	-0.13
EA	0.04	0.05	0.05	0.06	0.09	0.07	0.09	0.09	0.08	0.07	0.07	0.08	0.07	0.05	0.06	0.07	0.07	0.09	0.08	0.05		0.95	-0.01
EL	0.06	0.05	0.05	0.05	0.1	0.09	0.08	0.09	0.08	0.07	0.08	0.07	0.07	0.05	0.07	0.07	0.06	0.09	0.08	0.07	0.03		-0.02
HD	0.03	0.04	0.04	0.04	0.11	0.1	0.07	0.08	0.09	0.07	0.08	0.08	0.07	0.03	0.06	0.07	0.07	0.06	0.06	0.07	0.1	0.1
TES: ear skin temperature (°C); TSS: shoulder skin temperature (°C); TRS: rump skin temperature (°C); TTS: tail skin temperature (°C); TV: vaginal temperature (°C); RR: respiration rate/minute; PS: panting score; Reff: respiration efficiency; BCSCal: caliper body condition score; BCSVis: visual body condition score; HD: hair density score; BS: body size score; EA: ear area (cm2); EL: ear length (…
